# Supplementary material for: Pan-Cancer Characterization Identifies SLC19A1 as an Unfavorable Prognostic Marker and Associates It with Tumor Infiltration Features
Source: Biomedicines. 2025 Feb 25;13(3):571. doi: 10.3390/biomedicines13030571 (PMC11940280; doi:10.3390/biomedicines13030571)
Supplement: Supplementary file 1 [file biomedicines-13-00571-s001.zip]

Archive with 1 entries (1 files):
- biomedicines-3453580-supplementary.pdf
